# Supplementary material for: Donor-Derived Cell-Free DNA Versus Left Ventricular Longitudinal Strain and Strain-Derived Myocardial Work Indices for Identification of Heart Transplant Injury
Source: Biomedicines. 2025 Apr 1;13(4):841. doi: 10.3390/biomedicines13040841 (PMC12025175; doi:10.3390/biomedicines13040841)
Supplement: Supplementary file 1 [file biomedicines-13-00841-s001.zip]

Archive with 1 entries (1 files):
- biomedicines-3401063-supplementary.pdf
